# Supplementary material for: Tuning the Properties of Xylan/Chitosan-Based Films by Temperature and Citric Acid Crosslinking Agent
Source: Polymers (Basel). 2024 Aug 24;16(17):2407. doi: 10.3390/polym16172407 (PMC11397609; doi:10.3390/polym16172407)
Supplement: Supplementary file 1 [file polymers-16-02407-s001.zip]

Archive with 1 entries (1 files):
- polymers-3152653-supplementary.pdf
